# Supplementary material for: Molecular epidemiology and antibiotic resistance of group B Streptococcus in pregnant women and neonates from Haikou, China: implications for vaccine development and antimicrobial stewardship
Source: Front Cell Infect Microbiol. 2025 Sep 9;15:1655649. doi: 10.3389/fcimb.2025.1655649 (PMC12454435; doi:10.3389/fcimb.2025.1655649)
Supplement: Supplementary file 1 [file Table1.xlsx]

## Sheet: Sheet1
No.	Age	Samples	Diagnosis	Serotype	ST	CC	Mutations		Antimicrobial resistance genes																			Surface protein determinants								Virulence genes						Antimicrobial Susceptibility Test Results
							gyrA	parC	tetM	tetO	tetS	tetL	tet(O/W/32/O)	ermB	ermA	mreA	mefA	msrD	lnuB	lnuC	cat	catQ	cat(pC194)	ant(6)-Ia	aph(3')-III	aac(6')-aph(2'')	IsaE	ALP1	ALP2-3	HVGA	PILUS	SRR1	SRR2	alpha	rib	cfb	cylE	fbsA	hylB	lmb	pavA	penicillin	ampicillin	vancomycin	levofloxacin	tetracycline	moxifloxacin	linezolid	tigecycline
HK10	33Y	cervical secretions	threatened abortion	Ib	1	cc1	0	0	1	0	0	0	0	0	0	1	0	0	0	0	0	0	0	0	0	0	0	0	1	0	1+2a	1	0	0	0	1	1	0	0	1	1	S	S	S	S	R	S	S	S
HK100	32Y	vaginal secretions	normal pregnancy supervision	V	529	cc19	0	0	0	1	0	0	0	1	0	1	0	0	0	0	0	0	0	0	0	0	0	0	0	0	1+2a	0	0	0	1	1	1	0	1	1	1	S	S	S	S	R	S	S	S
HK102	30Y	vaginal secretions	normal pregnancy supervision	Ia	103	cc651	0	0	0	1	0	0	0	1	0	1	0	0	0	0	0	0	0	0	0	0	0	0	0	0	2b	1	0	0	0	1	1	0	0	0	1	S	S	S	S	R	S	S	S
HK103	32Y	vaginal secretions	threatened abortion	V	19	cc19	1	1	1	0	0	0	0	1	1	1	1	1	1	0	0	1	0	1	1	1	1	1	0	0	1+2a	1	0	0	0	1	1	0	1	1	1	S	S	S	S	R	S	S	S
HK104	12H	sputum	neonatal pneumonia	Ib	1990	cc10	0	0	0	1	0	0	0	1	0	1	0	0	0	0	0	0	0	1	1	0	0	0	0	0	2a	0	0	1	0	1	1	0	0	1	1	S	S	S	S	R	S	S	S
HK105	26Y	vaginal secretions	threatened abortion	Ib	1	cc1	0	0	1	0	0	0	0	0	0	1	0	0	0	0	0	0	0	0	0	0	0	0	1	0	1+2a	1	0	0	0	1	1	0	0	1	1	S	S	S	S	R	S	S	S
HK106	36Y	cervical secretions	placenta previa and hemorrhage	III	862	cc651	0	0	0	0	0	0	0	0	0	1	0	0	0	0	0	0	0	0	0	0	0	1	0	0	2b	1	0	0	0	1	1	0	0	0	1	S	S	S	S	R	S	S	S
HK107	27Y	cervical secretions	threatened abortion	V	529	cc19	0	0	0	1	0	0	0	1	0	1	0	0	0	0	0	0	0	0	0	0	0	0	0	0	1+2a	0	0	0	1	1	1	0	1	1	1	S	S	S	S	R	S	S	S
HK109	33Y	vaginal secretions	threatened abortion	III	862	cc651	0	0	0	0	1	1	1	1	0	1	0	0	1	0	1	0	0	1	1	0	1	1	0	0	2b	1	0	0	0	1	1	1	0	0	1	S	S	S	S	S	S	S	S
HK110	31Y	vaginal secretions	threatened abortion	Ia	485	cc651	0	0	0	0	0	0	0	0	0	1	0	0	0	0	0	0	0	0	0	0	0	1	0	0	2b	1	0	0	0	1	1	0	0	0	0	S	S	S	S	R	S	S	S
HK111	34Y	vaginal secretions	prematu rerupture of membrane	VI	1	cc1	0	0	0	0	0	0	0	0	0	1	0	0	0	0	0	0	0	0	0	0	0	0	0	0	2a	1	0	1	0	1	1	0	1	0	1	S	S	S	S	S	S	S	S
HK112	33Y	vaginal secretions	prematu rerupture of membrane	V	1	cc1	0	0	1	0	0	0	0	1	0	1	0	0	0	0	0	0	0	0	0	0	0	0	1	0	1+2a	1	0	0	0	1	1	0	1	1	1	S	S	S	S	R	S	S	S
HK113	32Y	vaginal secretions	high-risk pregnancy supervision	II	10	cc10	0	0	1	0	0	0	0	0	0	1	0	0	0	0	0	0	0	0	0	0	0	0	0	0	1+2a	1	0	1	0	1	1	0	1	1	1	S	S	S	S	R	S	S	S
HK114	37Y	vaginal secretions	normal pregnancy supervision	III	862	cc651	0	0	0	0	0	0	0	0	0	1	0	0	0	0	0	0	0	0	0	0	0	1	0	0	2b	1	0	0	0	1	1	1	0	0	1	S	S	S	S	R	S	S	S
HK115	36Y	vaginal secretions	premature labor	V	529	cc19	0	0	0	1	0	0	0	0	0	1	0	0	0	0	0	0	0	0	0	0	0	0	0	0	1+2a	0	0	0	1	1	1	0	1	1	1	S	S	S	S	R	S	S	S
HK116	32Y	vaginal secretions	normal pregnancy supervision	II	10	cc10	0	0	1	0	0	0	0	0	0	1	0	0	0	0	0	0	0	0	0	0	0	0	0	0	1+2a	1	0	1	0	1	1	0	1	1	1	S	S	S	S	R	S	S	S
HK117	35Y	vaginal secretions	prematu rerupture of membrane	V	529	cc19	0	0	0	1	0	0	0	1	0	1	0	0	0	0	0	0	0	0	0	0	0	0	0	0	1+2a	0	0	0	1	1	1	0	1	1	1	S	S	S	S	R	S	S	S
HK118	35Y	cervical secretions	high-risk pregnancy supervision	III	17	cc17	0	0	0	1	0	0	0	1	0	1	1	1	0	0	0	0	0	1	1	0	0	0	0	1	2b	0	1	0	1	1	1	0	1	1	1	S	S	S	S	S	S	S	S
HK119	2D	throat swabs	high-risk neonate	II	10	cc10	0	0	1	0	0	0	0	0	0	1	0	0	0	0	0	0	0	0	0	0	0	0	0	0	1+2a	1	0	1	0	1	1	0	1	1	1	S	S	S	S	R	S	S	S
HK12	37Y	cervical secretions	prematu rerupture of membrane	Ib	10	cc10	1	1	0	0	0	0	0	1	0	1	0	0	0	0	0	0	0	0	0	0	0	0	0	0	2a	1	0	1	0	1	1	0	0	1	1	S	S	S	R	R	R	S	S
HK120	29Y	vaginal secretions	prematu rerupture of membrane	V	529	cc19	0	0	0	1	0	0	0	1	0	1	0	0	0	0	0	0	0	0	0	0	0	0	0	0	1+2a	0	0	0	1	1	1	0	1	1	1	S	S	S	S	R	S	S	S
HK121	31Y	vaginal secretions	high-risk pregnancy supervision	III	862	cc651	0	0	0	0	0	0	0	0	0	1	0	0	0	0	0	0	0	0	0	0	0	1	0	0	2b	1	0	0	0	1	1	0	0	0	1	S	S	S	S	R	S	S	S
HK122	28Y	vaginal secretions	threatened abortion	III	1985	cc651	0	0	0	0	0	0	0	0	0	1	0	0	0	0	0	0	0	0	0	0	0	1	0	0	2b	1	0	0	0	1	1	0	0	0	1	S	S	S	S	R	S	S	S
HK123	26Y	vaginal secretions	prematu rerupture of membrane	V	19	cc19	1	1	1	0	0	0	0	0	1	1	1	1	1	0	0	1	0	1	0	0	1	1	0	0	1+2a	0	0	0	0	1	1	0	1	1	1	S	S	S	R	R	R	S	S
HK124	25Y	vaginal secretions	high-risk pregnancy supervision	V	529	cc19	0	0	0	1	0	0	0	1	0	1	0	0	0	0	0	0	0	0	0	0	0	0	0	0	1+2a	0	0	0	1	1	1	0	1	1	1	S	S	S	S	R	S	S	S
HK125	31Y	vaginal secretions	normal pregnancy supervision	Ib	1	cc1	0	0	1	0	0	0	0	0	0	1	0	0	0	0	0	0	0	0	0	0	0	0	1	0	1+2a	1	0	0	0	1	1	0	0	1	1	S	S	S	S	R	S	S	S
HK127	33Y	vaginal secretions	prematu rerupture of membrane	V	24	cc23	0	0	1	0	0	0	0	1	0	1	0	0	0	0	0	0	0	0	1	0	0	0	0	0	2a	1	0	1	0	1	1	0	1	1	1	S	S	S	S	R	S	S	S
HK128	37Y	vaginal secretions	prematu rerupture of membrane	Ia	4	cc1	0	0	1	0	0	0	0	1	0	1	0	0	0	0	0	0	0	1	1	0	0	1	0	0	1+2b	1	0	0	0	1	1	0	1	1	1	S	S	S	S	R	S	S	S
HK129	28Y	vaginal secretions	high-risk pregnancy supervision	V	529	cc19	0	0	0	1	0	0	0	1	0	1	0	0	0	0	0	0	0	0	0	0	0	0	0	0	1+2a	0	0	0	1	1	1	0	1	0	1	S	S	S	S	R	S	S	S
HK13	35Y	vaginal secretions	threatened abortion	III	19	cc19	1	1	1	0	0	0	0	0	0	1	0	0	1	0	0	0	0	0	0	0	1	1	0	0	1+2a	0	0	0	0	1	1	0	0	1	1	S	S	S	S	R	S	S	S
HK130	27Y	vaginal secretions	normal pregnancy supervision	III	651	cc651	0	0	0	0	0	0	0	0	0	1	0	0	0	0	0	0	0	0	0	0	0	1	0	0	2b	1	0	0	0	1	1	0	0	0	1	S	S	S	S	R	S	S	S
HK131	1D	throat swabs	high-risk neonate	V	1	cc1	0	0	1	0	0	0	0	1	0	1	0	0	0	0	0	0	0	0	0	0	0	0	1	0	1+2a	1	0	0	0	1	1	0	1	1	1	S	S	S	S	R	S	S	S
HK132	30Y	vaginal secretions	prematu rerupture of membrane	V	1	cc1	0	0	1	0	0	0	0	0	0	1	0	0	0	0	0	0	0	0	0	0	0	0	1	0	1+2a	1	0	0	0	1	1	0	1	1	1	S	S	S	S	R	S	S	S
HK133	29Y	vaginal secretions	premature labor	Ib	12	cc10	0	0	0	1	0	0	0	1	0	1	0	0	0	0	0	0	0	1	1	0	0	0	0	0	1+2a	0	0	1	0	1	1	0	0	1	1	S	S	S	S	R	S	S	S
HK134	23Y	vaginal secretions	normal pregnancy supervision	Ia	23	cc23	0	0	1	0	0	0	0	0	0	1	0	0	0	0	0	0	0	0	0	0	0	1	0	0	2a	1	0	0	0	1	1	0	1	1	1	S	S	S	S	R	S	S	S
HK135	30Y	vaginal secretions	normal pregnancy supervision	V	529	cc19	0	0	0	1	0	0	0	1	0	1	0	0	0	0	0	0	0	0	0	0	0	0	0	0	1+2a	0	0	0	1	1	1	0	1	1	1	S	S	S	S	R	S	S	S
HK136	29Y	vaginal secretions	prematu rerupture of membrane	II	885	cc19	0	0	1	0	0	0	0	1	0	1	1	1	0	1	0	0	1	1	1	0	0	0	0	0	1+2a	1	0	0	1	1	1	0	1	1	1	S	S	S	S	R	S	S	S
HK137	29Y	vaginal secretions	prematu rerupture of membrane	Ia	314	cc651	0	0	1	0	0	0	0	0	0	1	0	0	0	0	0	0	0	0	0	0	0	0	1	0	1+2b	1	0	0	0	1	1	0	0	0	1	S	S	S	S	R	S	S	S
HK138	33Y	vaginal secretions	normal pregnancy supervision	V	529	cc19	0	0	0	1	0	0	0	1	0	1	0	0	0	0	0	0	0	0	0	0	0	0	0	0	1+2a	0	0	0	1	1	1	0	1	1	1	S	S	S	S	S	S	S	S
HK139	30Y	vaginal secretions	high-risk pregnancy supervision	II	885	cc19	0	0	1	0	0	0	0	1	0	1	0	0	0	0	0	0	1	0	1	0	0	0	0	0	1+2a	1	0	0	1	1	1	0	1	1	1	S	S	S	S	R	S	S	S
HK14	36Y	vaginal secretions	normal pregnancy supervision	III	862	cc651	0	0	0	0	0	0	0	0	0	1	0	0	0	0	0	0	0	1	1	0	0	1	0	0	2b	1	0	0	0	1	1	1	0	0	1	S	S	S	S	R	S	S	S
HK140	31Y	vaginal secretions	normal pregnancy supervision	Ib	1	cc1	0	0	1	0	0	0	0	0	0	1	0	0	0	0	0	0	0	0	0	0	0	0	1	0	1+2a	1	0	0	0	1	1	0	0	1	1	S	S	S	S	R	S	S	S
HK141	24Y	vaginal secretions	normal pregnancy supervision	V	19	cc19	1	1	1	0	0	1	0	0	1	1	0	0	1	0	1	0	0	1	0	0	1	1	0	0	1+2a	0	0	0	0	1	1	0	1	1	1	S	S	S	S	R	S	S	S
HK142	31Y	vaginal secretions	high-risk pregnancy supervision	IX	1	cc1	0	0	1	0	0	0	0	0	0	1	0	0	0	0	0	0	0	0	0	0	0	0	1	0	1+2b	1	0	0	0	1	1	0	1	1	1	S	S	S	S	R	S	S	S
HK143	36Y	vaginal secretions	prematu rerupture of membrane	Ia	485	cc651	0	0	0	0	1	0	0	1	0	1	0	0	0	0	1	0	0	1	1	0	0	1	0	0	2b	1	0	0	0	1	1	1	0	0	1	S	S	S	S	R	S	S	S
HK144	28Y	vaginal secretions	oligohydramnios	Ia	314	cc651	0	0	1	0	0	0	0	0	0	1	0	0	0	0	0	0	0	0	0	0	0	0	1	0	1+2b	1	0	0	0	1	1	0	0	0	1	S	S	S	S	R	S	S	S
HK145	28Y	vaginal secretions	prematu rerupture of membrane	Ia	485	cc651	0	0	1	0	0	0	0	0	0	1	0	0	0	0	0	0	0	0	0	0	0	1	0	0	2b	1	0	0	0	1	1	0	0	0	1	S	S	S	S	R	S	S	S
HK146	29Y	vaginal secretions	prematu rerupture of membrane	II	1991	cc10	0	0	1	0	0	0	0	0	0	1	0	0	0	0	0	0	0	0	0	0	0	0	0	0	1+2a	1	0	1	0	1	1	1	1	1	1	S	S	S	S	R	S	S	S
HK147	27Y	vaginal secretions	false labor	V	19	cc19	1	1	1	0	0	1	0	0	0	1	1	1	1	0	1	1	0	1	0	0	1	1	0	0	1+2a	0	0	0	0	1	1	0	1	1	1	S	S	S	R	R	R	S	S
HK148	2D	throat swabs	neonatal pneumonia	II	10	cc10	0	0	1	0	0	0	0	0	0	1	0	0	0	0	0	0	0	0	0	0	0	0	0	0	1+2a	1	0	1	0	1	1	0	1	1	1	S	S	S	S	R	S	S	S
HK149	36Y	vaginal secretions	normal pregnancy supervision	V	529	cc19	0	0	0	1	0	0	0	1	0	1	0	0	0	0	0	0	0	0	0	0	0	0	0	0	1+2a	0	0	0	1	1	1	0	1	1	1	S	S	S	S	S	S	S	S
HK15	40Y	vaginal secretions	prematu rerupture of membrane	III	862	cc651	0	0	0	0	0	0	0	0	0	1	0	0	0	0	0	0	0	0	0	0	0	1	0	0	2b	1	0	0	0	1	1	0	0	0	1	S	S	S	S	R	S	S	S
HK150	30Y	vaginal secretions	normal pregnancy supervision	III	862	cc651	0	0	0	0	1	0	0	1	0	1	0	0	1	0	1	0	0	1	1	1	1	1	0	0	2b	1	0	0	0	1	1	0	0	0	1	S	S	S	S	R	S	S	S
HK151	37Y	vaginal secretions	premature labor	III	17	cc17	0	0	1	0	0	0	0	0	0	1	1	1	0	1	0	0	0	0	0	0	0	0	0	1	1+2b	0	1	0	1	1	1	0	1	1	1	S	S	S	S	R	S	S	S
HK152	24Y	vaginal secretions	normal pregnancy supervision	Ia	485	cc651	0	0	1	0	0	0	0	0	0	1	1	0	0	0	0	0	0	1	0	0	0	1	0	0	2b	1	0	0	0	1	1	0	0	0	1	S	S	S	S	R	S	S	S
HK153	26Y	vaginal secretions	normal pregnancy supervision	Ib	1	cc1	0	0	0	0	0	0	0	0	0	1	0	0	0	0	0	0	0	0	0	0	0	0	1	0	1+2a	1	0	0	0	1	1	0	0	1	1	S	S	S	S	R	S	S	S
HK155	26Y	vaginal secretions	prematu rerupture of membrane	V	529	cc19	0	0	0	1	0	0	0	1	0	1	0	0	0	0	0	0	0	0	0	0	0	0	0	0	1+2a	0	0	0	1	1	1	0	1	1	1	S	S	S	S	R	S	S	S
HK156	31Y	vaginal secretions	prematu rerupture of membrane	V	19	cc19	1	1	1	0	0	0	0	0	0	1	1	1	0	0	0	1	0	0	0	0	0	1	0	0	1+2a	1	0	0	0	1	1	0	1	1	1	S	S	S	I	R	S	S	S
HK157	27Y	vaginal secretions	false labor	V	529	cc19	0	0	0	1	0	0	0	1	0	1	0	0	0	0	0	0	0	0	0	0	0	0	0	0	1+2a	0	0	0	1	1	1	0	1	1	1	S	S	S	S	R	S	S	S
HK158	24Y	vaginal secretions	normal pregnancy supervision	III	862	cc651	0	0	0	0	1	0	0	1	0	1	0	0	0	0	0	0	0	1	0	1	0	1	0	0	2b	1	0	0	0	1	1	0	0	0	1	S	S	S	S	R	S	S	S
HK159	29Y	vaginal secretions	normal pregnancy supervision	V	529	cc19	0	0	0	1	0	0	0	1	0	1	0	0	0	0	0	0	0	0	0	0	0	0	0	0	1+2a	0	0	0	1	1	1	0	1	1	1	S	S	S	S	R	S	S	S
HK16	2D	sputum	neonatal pneumonia	III	862	cc651	0	0	0	0	1	0	0	0	0	1	0	0	1	0	0	0	0	1	1	1	0	1	0	0	2b	1	0	0	0	1	1	0	0	0	1	S	S	S	S	R	S	S	S
HK160	29Y	vaginal secretions	normal pregnancy supervision	V	19	cc19	1	1	1	0	0	0	0	0	1	1	1	1	0	0	0	1	0	0	0	0	0	1	0	0	1+2a	0	0	0	0	1	1	0	1	1	1	S	S	S	S	R	S	S	S
HK161	30Y	vaginal secretions	high-risk pregnancy supervision	III	862	cc651	0	0	0	0	0	0	0	0	0	1	0	0	0	0	0	0	0	0	0	0	0	1	0	0	2b	1	0	0	0	1	1	1	0	0	1	S	S	S	S	R	S	S	S
HK162	31Y	vaginal secretions	prematu rerupture of membrane	III	862	cc651	0	0	0	0	1	0	0	1	0	1	0	0	1	0	0	0	0	0	1	1	1	1	0	0	2b	1	0	0	0	1	1	0	0	0	1	S	S	S	S	R	S	S	S
HK163	38Y	vaginal secretions	normal pregnancy supervision	V	19	cc19	1	1	1	0	0	0	0	0	1	1	1	1	0	0	0	1	0	0	0	0	0	1	0	0	1+2a	1	0	0	0	1	1	0	1	1	1	S	S	S	S	R	S	S	S
HK164	23Y	vaginal secretions	prematu rerupture of membrane	Ib	12	cc10	0	0	0	1	0	0	0	1	0	1	0	0	1	0	0	0	0	1	1	0	1	0	0	0	1+2a	0	0	1	0	1	1	0.89	0	1	1	S	S	S	S	R	S	S	S
HK165	22Y	vaginal secretions	normal pregnancy supervision	V	529	cc19	0	0	0	1	0	0	0	1	0	1	0	0	0	0	0	0	0	0	0	0	0	0	0	0	1+2a	0	0	0	1	1	1	0	1	1	1	S	S	S	S	R	S	S	S
HK167	41Y	vaginal secretions	normal pregnancy supervision	III	862	cc651	0	0	0	0	1	0	0	1	0	1	0	0	0	0	0	0	0	1	1	1	0	1	0	0	2b	1	0	0	0	1	1	0	0	0	1	S	S	S	S	R	S	S	S
HK17	31Y	vaginal secretions	prematu rerupture of membrane	III	27	cc19	0	0	0	1	0	0	0	1	0	1	0	0	0	0	0	0	0	0	0	0	0	0	0	0	1+2a	0	0	0	1	1	1	0	0	1	1	S	S	S	S	R	S	S	S
HK18	1D	sputum	high-risk neonate	III	862	cc651	0	0	0	0	0	0	0	1	0	1	0	0	1	0	0	0	0	1	1	0	1	1	0	0	2b	1	0	0	0	1	1	1	0	0	1	S	S	S	S	R	S	S	S
HK19	28Y	vaginal secretions	normal pregnancy supervision	III	862	cc651	0	0	0	0	1	0	0	0	0	1	0	0	1	0	0	0	0	1	1	1	1	1	0	0	2b	1	0	0	0	1	1	1	0	0	1	S	S	S	S	R	S	S	S
HK2	28Y	cervical secretions	threatened abortion	III	862	cc651	0	0	0	0	0	0	0	1	0	1	0	0	1	0	0	0	0	1	1	1	1	1	0	0	2b	1	0	0	0	1	1	0	0	0	1	S	S	S	S	R	S	S	S
HK22	27Y	vaginal secretions	threatened abortion	III	862	cc651	0	0	0	0	1	0	0	1	0	1	0	0	1	0	0	0	0	1	1	1	1	1	0	0	2b	1	0	0	0	1	1	0	0	0	1	S	S	S	S	R	S	S	S
HK23	33Y	vaginal secretions	normal pregnancy supervision	V	1	cc1	0	0	1	0	0	0	0	1	0	1	0	0	0	0	0	0	0	0	0	0	0	0	1	0	1+2a	1	0	0	0	1	1	0	1	1	1	S	S	S	S	R	S	S	S
HK24	2H	sputum	high-risk neonate	V	890	cc23	0	0	1	0	0	0	0	1	0	1	0	0	0	0	0	0	0	1	1	0	0	0	0	0	2a	1	0	1	0	1	1	0	1	1	1	S	S	S	S	R	S	S	S
HK25	31Y	cervical secretions	threatened abortion	V	1	cc1	0	0	1	0	0	0	0	0	0	1	0	0	0	0	0	0	0	0	0	0	0	0	1	0	1+2a	1	0	0	0	1	1	0	1	1	1	S	S	S	S	R	S	S	S
HK26	2H	sputum	neonatal pneumonia	V	1	cc1	0	0	1	0	0	0	0	0	0	1	0	0	0	0	0	0	0	0	0	0	0	0	1	0	1+2a	1	0	0	0	1	1	0	1	1	1	S	S	S	S	R	S	S	S
HK27	29Y	vaginal secretions	prematu rerupture of membrane	Ib	12	cc10	0	0	0	1	0	0	0	1	0	1	0	0	0	0	0	0	0	1	1	0	0	0	0	0	2a	0	0	1	0	1	1	0	0	1	1	S	S	S	S	R	S	S	S
HK28	35Y	vaginal secretions	threatened abortion	Ib	1	cc1	0	0	1	0	0	0	0	0	0	1	0	0	0	0	0	0	0	0	0	0	0	0	1	0	1+2a	1	0	0	0	1	1	0	0	1	1	S	S	S	S	R	S	S	S
HK29	1H	sputum	high-risk neonate	V	1986	cc19	0	0	0	1	0	0	0	1	0	1	0	0	0	0	0	0	0	0	0	0	0	0	0	0	1+2a	0	0	0	1	1	1	0	1	1	1	S	S	S	S	R	S	S	S
HK3	1D	sputum	high-risk neonate	Ia	4	cc1	0	0	1	0	0	0	0	1	0	1	1	1	1	0	1	0	0	0	1	0	1	1	0	0	1+2b	1	0	0	0	1	1	0	1	1	1	S	S	S	S	R	S	S	S
HK32	30Y	vaginal secretions	threatened abortion	III	27	cc19	0	0	0	1	0	0	0	1	0	1	0	0	0	0	0	0	0	0	0	0	0	0	0	0	1+2a	0	0	0	1	1	1	0	0	1	1	S	S	S	S	R	S	S	S
HK33	32Y	vaginal secretions	threatened abortion	III	19	cc19	1	1	1	0	0	0	0	0	0	1	0	0	0	0	0	0	0	0	0	0	0	0	0	0	1+2a	0	0	0	1	1	1	0	0	0	1	S	S	S	R	S	S	S	S
HK34	27Y	vaginal secretions	normal pregnancy supervision	V	24	cc23	0	0	1	0	0	0	0	0	0	1	0	0	0	0	0	0	0	0	0	0	0	0	0	0	2a	1	0	1	0	1	1	0	1	1	1	S	S	S	S	R	S	S	S
HK36	1H	sputum	neonatal pneumonia	III	862	cc651	0	0	0	0	1	0	0	1	0	1	0	0	0	0	1	0	0	1	1	1	0	1	0	0	2b	1	0	0	0	1	1	0	0	0	1	S	S	S	S	R	S	S	S
HK37	5D	sputum	neonatal pneumonia	III	862	cc651	0	0	0	0	1	0	0	1	0	1	0	0	0	0	1	0	0	1	0	0	0	1	0	0	2b	1	0	0	0	1	1	1	0	0	1	S	S	S	S	R	S	S	S
HK38	31Y	vaginal secretions	normal pregnancy supervision	III	862	cc651	0	0	0	0	0	0	0	0	0	1	0	0	0	0	0	0	0	1	1	0	0	1	0	0	2b	1	0	0	0	1	1	0	0	0	1	S	S	S	S	R	S	S	S
HK39	36Y	vaginal secretions	normal pregnancy supervision	Ib	12	cc10	0	0	0	1	0	0	0	1	0	1	0	0	0	0	0	0	0	1	1	0	0	0	0	0	1+2a	0	0	1	0	1	1	0	0	1	1	S	S	S	S	R	S	S	S
HK4	30Y	cervical secretions	threatened abortion	III	862	cc651	0	0	0	0	0	0	0	0	0	1	0	0	1	0	0	0	0	1	0	0	1	1	0	0	2b	1	0	0	0	1	1	0	0	0	1	S	S	S	S	R	S	S	S
HK40	31Y	vaginal secretions	normal pregnancy supervision	III	862	cc651	0	0	0	0	1	0	0	0	0	1	0	0	0	0	0	0	0	0	0	0	0	1	0	0	2b	1	0	0	0	1	1	0	0	0	1	S	S	S	S	R	S	S	S
HK43	37Y	vaginal secretions	normal pregnancy supervision	Ib	12	cc10	0	0	0	1	0	0	0	1	0	1	0	0	1	0	0	0	0	1	1	0	1	0	0	0	1+2a	0	0	1	0	1	1	0	0	1	1	S	S	S	S	R	S	S	S
HK45	27Y	vaginal secretions	threatened abortion	VI	1987	cc1	0	0	0	0	0	0	0	0	0	1	0	0	0	0	0	0	0	0	0	0	0	0	0	0	2a	1	0	1	0	1	1	0	1	1	1	S	S	S	S	R	S	S	S
HK46	22Y	cervical secretions	false labor	Ib	12	cc10	0	0	0	1	0	0	0	1	0	1	1	1	1	0	0	0	0	1	1	0	1	0	0	0	2a	0	0	1	0	1	1	0	0	1	1	S	S	S	S	R	S	S	S
HK47	22Y	vaginal secretions	high-risk pregnancy supervision	III	17	cc17	0	0	0	1	0	0	0	1	0	1	1	1	1	0	0	0	0	1	1	0	1	0	0	1	2b	0	1	0	1	1	1	0	1	1	1	S	S	S	S	R	S	S	S
HK48	34Y	vaginal secretions	normal pregnancy supervision	Ib	1373	cc10	0	0	0	1	0	0	0	1	0	1	0	0	1	0	0	0	0	1	1	0	1	0	0	0	2a	0	0	1	0	1	1	0	0	1	1	S	S	S	S	S	S	S	S
HK49	1D	sputum	premature neonate	III	19	cc19	1	1	1	0	0	0	0	0	0	1	1	1	0	0	0	0	0	0	0	0	0	0	0	0	1+2a	0	0	0	1	1	1	0	0	1	1	S	S	S	S	S	R	S	S
HK50	25Y	vaginal secretions	normal pregnancy supervision	V	19	cc19	1	1	1	0	0	0	0	0	1	1	1	1	0	0	0	1	0	1	0	0	0	1	0	0	1+2a	0	0	0	0	1	1	0	1	1	1	S	S	S	S	R	S	S	S
HK51	1D	sputum	high-risk neonate	Ib	10	cc10	1	1	0	0	0	0	0	1	0	1	0	0	0	0	0	0	0	0	0	0	0	0	0	0	2a	1	0	1	0	1	1	0	0	1	1	S	S	S	S	S	R	S	S
HK53	25Y	vaginal secretions	premature labor	V	1	cc1	0	1	1	0	0	0	0	1	0	1	0	0	0	0	0	0	0	0	0	0	0	0	1	0	1+2a	1	0	0	0	1	1	0	1	1	1	S	S	S	S	S	R	S	S
HK54	25Y	vaginal secretions	normal pregnancy supervision	Ia	249	cc23	0	0	1	0	0	0	0	0	0	1	0	0	0	0	0	0	0	0	0	0	0	0	1	0	1+2a	1	0	0	0	1	1	0	1	1	1	S	S	S	S	R	S	S	S
HK55	32Y	vaginal secretions	false labor	Ib	10	cc10	1	1	0	0	0	0	0	1	0	1	0	0	0	0	0	0	0	0	0	0	0	0	0	0	2a	1	0	1	0	1	1	0	0	1	1	S	S	S	S	S	R	S	S
HK56	25Y	amniotic fluid	prematu rerupture of membrane	V	529	cc19	0	0	0	1	0	0	0	1	0	1	0	0	0	0	0	0	0	0	0	0	0	0	0	0	1+2a	0	0	0	1	1	1	0	1	1	1	S	S	S	S	S	S	S	S
HK57	33Y	vaginal secretions	prematu rerupture of membrane	III	862	cc651	0	0	0	0	0	0	0	0	0	1	0	0	0	0	0	0	0	0	0	0	0	1	0	0	2b	1	0	0	0	1	1	0	0	0	1	S	S	S	S	R	S	S	S
HK58	39Y	vaginal secretions	prematu rerupture of membrane	V	19	cc19	1	1	1	0	0	0	0	0	1	1	1	1	0	0	0	1	0	0	0	0	0	1	0	0	1+2a	1	0	0	0	1	1	0	1	1	1	S	S	S	S	S	R	S	S
HK59	35Y	vaginal secretions	prematu rerupture of membrane	Ib	12	cc10	0	0	0	1	0	0	0	1	0	1	0	0	0	0	0	0	0	1	1	0	0	0	0	0	2a	0	0	1	0	1	1	0	0	1	1	S	S	S	S	R	S	S	S
HK60	31Y	vaginal secretions	prematu rerupture of membrane	Ib	12	cc10	0	0	0	1	0	0	0	1	0	1	1	1	0	0	0	0	0	1	1	0	0	0	0	0	2a	0	0	1	0	1	1	0	0	1	1	S	S	S	S	R	S	S	S
HK61	41Y	vaginal secretions	cord around neck	Ib	10	cc10	1	1	0	0	0	0	0	1	0	1	0	0	0	0	0	0	0	0	0	0	0	0	0	0	2a	1	0	1	0	1	1	0	0	1	1	S	S	S	S	S	R	S	S
HK62	24Y	vaginal secretions	threatened abortion	V	529	cc19	0	0	0	1	0	0	0	1	0	1	0	0	0	0	0	0	0	0	0	0	0	0	0	0	1+2a	0	0	0	1	1	1	0	1	1	1	S	S	S	S	R	S	S	S
HK64	33Y	vaginal secretions	prematu rerupture of membrane	III	1	cc1	0	0	1	0	1	0	0	1	0	1	0	0	1	0	0	0	0	1	1	1	1	0	0	0	2b	1	0	1	0	1	1	0	0	1	1	S	S	S	S	R	S	S	S
HK65	1H	sputum	high-risk neonate	III	862	cc651	0	0	0	0	0	0	0	0	0	1	0	0	1	0	0	0	0	1	1	0	1	1	0	0	2b	1	0	0	0	1	1	1	0	0	1	S	S	S	S	R	S	S	S
HK67	32Y	cervical secretions	threatened abortion	Ib	12	cc10	0	0	0	1	0	0	0	1	0	1	0	0	0	0	0	0	0	1	1	0	0	0	0	0	2a	0	0	1	0	1	1	0	0	1	1	S	S	S	S	R	S	S	S
HK68	39Y	vaginal secretions	normal pregnancy supervision	V	529	cc19	0	0	0	1	0	0	0	0	0	1	0	0	0	0	0	0	0	0	0	0	0	0	0	0	1+2a	0	0	0	1	1	1	0	1	1	1	S	S	S	S	R	S	S	S
HK7	31Y	vaginal secretions	prematu rerupture of membrane	II	10	cc10	0	0	1	0	0	0	0	0	0	1	0	0	0	0	0	0	0	0	0	0	0	0	0	0	1+2a	1	0	1	0	1	1	1	1	1	1	S	S	S	S	R	S	S	S
HK70	34Y	vaginal secretions	high-risk pregnancy supervision	Ia	314	cc651	0	0	1	0	0	0	0	0	0	1	0	0	0	0	0	0	0	0	0	0	0	0	1	0	1+2b	1	0	0	0	1	1	0	0	0	1	S	S	S	S	R	S	S	S
HK71	25Y	vaginal secretions	prematu rerupture of membrane	Ia	485	cc651	0	0	1	0	0	0	0	0	0	1	1	0	0	0	0	0	0	1	0	0	0	1	0	0	2b	1	0	0	0	1	1	1	0	0	1	S	S	S	R	S	R	S	S
HK72	37Y	cervical secretions	pregnancy with cervical insufficiency	II	10	cc10	0	0	1	0	0	0	0	0	0	1	0	0	0	0	0	0	0	0	0	0	0	0	0	0	1+2a	1	0	1	0	1	1	0	1	1	1	S	S	S	S	R	S	S	S
HK73	34Y	vaginal secretions	normal pregnancy supervision	Ib	1	cc1	0	0	1	0	0	0	0	0	0	1	0	0	0	0	0	0	0	0	0	0	0	0	1	0	1+2a	1	0	0	0	1	1	0	0	1	1	S	S	S	S	R	S	S	S
HK75	37Y	vaginal secretions	prematu rerupture of membrane	Ia	485	cc651	0	0	1	0	0	1	0	1	0	1	0	0	1	0	0	0	0	1	1	0	1	1	0	0	2b	1	0	0	0	1	1	0	0	0	1	S	S	S	S	R	S	S	S
HK76	29Y	cervical secretions	threatened abortion	V	1988	cc1	0	0	1	0	0	0	0	0	0	1	0	0	0	0	0	0	0	0	0	0	0	0	1	0	1+2a	1	0	0	0	1	1	0.89	1	1	1	S	S	S	R	R	S	S	S
HK78	31Y	vaginal secretions	prematu rerupture of membrane	III	1989	cc19	0	0	0	1	0	0	0	1	0	1	0	0	0	0	0	0	0	0	0	0	0	0	0	0	1+2a	0	0	0	1	1	1	0	0	0	1	S	S	S	S	R	S	S	S
HK79	26Y	vaginal secretions	prematu rerupture of membrane	III	1983	cc651	0	0	0	0	1	0	0	1	0	1	0	0	1	0	1	0	0	1	0	0	1	1	0	0	2b	1	0	0	0	1	1	1	0	0	1	S	S	S	S	R	S	S	S
HK8	28D	blood	neonatal septicemia	III	19	cc19	1	1	1	0	0	0	0	0	0	1	0	0	0	0	0	0	0	0	0	0	0	0	0	0	1+2a	1	0	0	1	1	1	0	0	0	1	S	S	S	S	R	S	S	S
HK80	28Y	vaginal secretions	prematu rerupture of membrane	III	862	cc651	0	0	0	0	1	0	0	0	0	1	0	0	1	0	0	0	0	1	1	0	1	1	0	0	2b	1	0	0	0	1	1	0	0	0	1	S	S	S	S	R	S	S	S
HK81	24Y	vaginal secretions	normal pregnancy supervision	III	27	cc19	0	0	0	1	0	0	0	1	0	1	0	0	0	0	0	0	0	0	0	0	0	0	0	0	1+2a	0	0	0	1	1	1	0	0	1	1	S	S	S	S	R	S	S	S
HK84	31Y	vaginal secretions	normal pregnancy supervision	Ib	1	cc1	0	0	1	0	0	0	0	0	0	1	0	0	0	0	0	0	0	0	0	0	0	0	1	0	1+2a	1	0	0	0	1	1	0	0	1	1	S	S	S	S	R	S	S	S
HK85	24Y	vaginal secretions	prematu rerupture of membrane	V	529	cc19	0	0	0	1	0	0	0	1	0	1	0	0	0	0	0	0	0	0	0	0	0	0	0	0	1+2a	0	0	0	1	1	1	0	1	1	1	S	S	S	S	R	S	S	S
HK86	32Y	vaginal secretions	normal pregnancy supervision	III	19	cc19	1	1	1	0	0	0	0	0	0	1	0	0	0	0	0	0	0	0	0	0	0	0	0	0	1+2a	1	0	0	1	1	1	0	0	1	1	S	S	S	S	R	S	S	S
HK87	39Y	vaginal secretions	high-risk pregnancy supervision	III	17	cc17	0	0	0	1	0	0	0	1	0	1	0	0	0	0	0	0	0	1	1	0	0	0	0	1	2b	0	1	0	1	1	1	0	1	1	1	S	S	S	S	R	S	S	S
HK88	33Y	vaginal secretions	normal pregnancy supervision	III	862	cc651	0	0	0	0	0	0	0	1	0	1	0	0	1	0	0	0	0	1	0	0	1	1	0	0	2b	1	0	0	0	1	1	1	0	0	1	S	S	S	S	R	S	S	S
HK89	25Y	vaginal secretions	prematu rerupture of membrane	Ib	12	cc10	0	0	0	1	0	0	0	1	0	1	0	0	0	0	0	0	0	1	1	0	0	0	0	0	1+2a	0	0	1	0	1	1	0	0	1	1	S	S	S	S	R	S	S	S
HK90	26Y	vaginal secretions	prematu rerupture of membrane	III	17	cc17	0	0	1	1	0	0	0	1	0	1	0	0	1	0	0	0	0	1	1	0	1	0	0	1	2b	0	1	0	1	1	1	0	1	1	1	S	S	S	S	R	S	S	S
HK91	29Y	vaginal secretions	high-risk pregnancy supervision	V	529	cc19	0	0	0	1	0	0	0	1	0	1	0	0	0	0	0	0	0	0	0	0	0	0	0	0	1+2a	0	0	0	1	1	1	0	1	1	1	S	S	S	S	R	S	S	S
HK92	30Y	vaginal secretions	prematu rerupture of membrane	III	862	cc651	0	0	0	0	0	0	0	1	0	1	0	0	1	0	0	0	0	1	1	1	1	1	0	0	2b	1	0	0	0	1	1	1	0	0	1	S	S	S	S	R	S	S	S
HK93	23Y	vaginal secretions	prematu rerupture of membrane	III	1984	cc651	0	0	0	0	1	0	0	1	0	1	0	0	1	0	1	0	0	1	1	0	1	1	0	0	2b	1	0	0	0	1	1	0	0	0	1	S	S	S	S	R	S	S	S
HK94	20Y	vaginal secretions	prematu rerupture of membrane	III	862	cc651	0	0	0	0	1	0	0	1	0	1	0	0	1	0	0	0	0	1	1	0	1	1	0	0	2b	1	0	0	0	1	1	0	0	0	1	S	S	S	S	R	S	S	S
HK95	26Y	vaginal secretions	prematu rerupture of membrane	VI	1	cc1	0	0	0	0	0	0	0	0	0	1	0	0	0	0	0	0	0	0	0	0	0	0	0	0	2a	1	0	1	0	1	1	0	1	1	1	S	S	S	S	R	S	S	S
HK99	37Y	cervical secretions	prematu rerupture of membrane	V	24	cc23	0	0	1	0	0	0	0	1	0	1	0	0	0	0	0	0	0	0	1	0	0	0	0	0	2a	1	0	1	0	1	1	0	1	1	1	S	S	S	S	R	S	S	S
[truncated: 2 more columns]
